# Supplementary material for: Searching for fat tails in CRISPR-Cas systems: Data analysis and mathematical modeling
Source: PLoS Comput Biol. 2021 Mar 26;17(3):e1008841. doi: 10.1371/journal.pcbi.1008841 (PMC8026048; doi:10.1371/journal.pcbi.1008841)
Supplement: S1 Matlab Code — (ZIP) [file pcbi.1008841.s002.zip]

Archive with 12 entries (12 files):
- MATLAB_code/Alpha.m
- MATLAB_code/DeLij.m
- MATLAB_code/Lij.m
- MATLAB_code/Main.m
- MATLAB_code/matrixA1.m
- MATLAB_code/matrixA2.m
- MATLAB_code/mu_d.m
- MATLAB_code/Pmu.m
- MATLAB_code/Qij.m
- MATLAB_code/README
- MATLAB_code/Stay1.m
- MATLAB_code/Stay2.m
