# Supplementary material for: Searching for fat tails in CRISPR-Cas systems: Data analysis and mathematical modeling
Source: PLoS Comput Biol. 2021 Mar 26;17(3):e1008841. doi: 10.1371/journal.pcbi.1008841 (PMC8026048; doi:10.1371/journal.pcbi.1008841)
Supplement: S1 Matlab Code — (ZIP) [file pcbi.1008841.s002.zip › MATLAB_code/DeLij.m]

% Delta(i,j)
function D=DeLij(Nu,N,L)
format long
D=zeros(N,N);
    for i=1:N
        for j=1:i
            D(i,j)=Nu(i)*L(i,j); 
        end
    end   
end
