# Supplementary material for: Searching for fat tails in CRISPR-Cas systems: Data analysis and mathematical modeling
Source: PLoS Comput Biol. 2021 Mar 26;17(3):e1008841. doi: 10.1371/journal.pcbi.1008841 (PMC8026048; doi:10.1371/journal.pcbi.1008841)
Supplement: S1 Matlab Code — (ZIP) [file pcbi.1008841.s002.zip › MATLAB_code/Main.m]

%%%%%%%%%%%%%%%%%%%%%%%%%%%%%%%%%%%%%%%%%%%%%%%%%%%%%%%%%%%%%%%%%%%%%%%%%%%
% Compute Time Iterations
% Clones with deleted spacers cant go past F1 (accumulate in F1)
% Bacteria that adds more than N spacers is considered old and dies
% Average deleted spacers from clones \mu_{\delta}(i)=S_{L}i
% All bacteria breeds A2=cloning, A1=virus interaction. 
%%%%%%%%%%%%%%%%%%%%%%%%%%%%%%%%%%%%%%%%%%%%%%%%%%%%%%%%%%%%%%%%%%%%%%%%%%%
clf;
clear all
close all;

N=1000; %Maxumum number of spacers
ii=1:N;
fu=1; 
    

p=0.7;
h=0.8;
s=0.2; %probability of survival if no spacer 
g=0.7795; %probability of survival with the bad spacer  
SL=1/6;
nu=1/14;
mnu=nu;
ku=100*mnu; 

Nu_i=1-((ii-1)/N);
qi=(ii-1)/N %1./(1+exp(-0.01*(ii-500)));


%%%%%%%%%%%%%%%%%%%%%%%%%%%%%%%%%%%%%%%%%%%%%%%%%%%%%%%%%%%%%%%%%%%%%%%%%%
%--------------- Di probability of death-----------------------------------
Di=p*((1-qi)*(1-s)+qi*(1-h)*(1-g)); %D(i) probability of death
%%%%%%%%%%%%%%%%%%%%%%%%%%%%%%%%%%%%%%%%%%%%%%%%%%%%%%%%%%%%%%%%%%%%%%%%%%%
%------------- Q(i,j) probability of gaining j-i spacers-------------------
Q=Qij(qi,p,s,h,g,N,nu,ku,mnu);
%%%%%%%%%%%%%%%%%%%%%%%%%%%%%%%%%%%%%%%%%%%%%%%%%%%%%%%%%%%%%%%%%%%%%%%%%%%

MuD=mu_d(N,fu,SL); % average depends on number od spacers present
L=Lij(MuD,N);

%%%%%%%%%%%%%%%%%%%%%%%%%%%%%%%%%%%%%%%%%%%%%%%%%%%%%%%%%%%%%%%%%%%%%%%%%%%
% -------------Si is the fraction of Fi that stays in Fi------------------- 
Si1=Stay1(p,N);
Si2=Stay2(Nu_i,MuD,N);
%%%%%%%%%%%%%%%%%%%%%%%%%%%%%%%%%%%%%%%%%%%%%%%%%%%%%%%%%%%%%%%%%%%%%%%%%%%
%----------------------Prob. of clones loosing spacers---------------------
Del=DeLij(Nu_i,N,L);

%%%%%%%%%%%%%%%%%%%%%%%%%%%%%%%%%%%%%%%%%%%%%%%%%%%%%%%%%%%%%%%%%%%%%%%%%%%
% ---------Iteration Matrix A1---------------------------------------------
% ---Bacteria-Virus Interaction (Spacer Gain)
A1=matrixA1(N,Si1,Q);

%%%%%%%%%%%%%%%%%%%%%%%%%%%%%%%%%%%%%%%%%%%%%%%%%%%%%%%%%%%%%%%%%%%%%%%%%%%
% INITIAL CONDITIONS
%F=zeros(N,1);
%F(1:1)=100*ones(800,1);
%F(1)=1000000;
F=1000*ones(N,1);
%%%%%%%%%%%%%%%%%%%%%%%%%%%%%%%%%%%%%%%%%%%%%%%%%%%%%%%%%%%%%%%%%%%%%%%%%%%
for n=1:3000
%%%%%%%%%%%%%%%%%%%%%%%%%%%%%%%%%%%%%%%%%%%%%%%%%%%%%%%%%%%%%%%%%%%%%%%%%%%
% First Half-Iteration 
Fh=A1*F; %Spacer gain and distribution to new classes
% Second Half-Iteration
% Ballance death and new cloning 
alph=Alpha(p,s,h,g,nu,ku,mnu,N,qi,Nu_i,F,Fh);
%alph
% Scale Nu_i so that population does not die out or explode
Si2=Stay2((alph*Nu_i),MuD,N);
Del=DeLij((alph*Nu_i),N,L);
A2=matrixA2(N,Si2,Del);
F=A2*Fh; 
        
end

% %%%%%%%%%%%%%%%%%%%%%%%%%%%%%%%%%%%%%%%%%%%%%%%%%%%%%%%%%%%%%%%%%%%
% Record data to array %%%%%%%%%%%%%%%%%%%%%%%%%%%%%%%%%%%%%%%%%%%%%%
%F=100*F; 
fp=fopen('output_sample.txt','w');
for jj=1:N
fprintf(fp,'%d ', jj*ones(1,round(F(jj))));
end
fclose(fp);
