# Supplementary material for: Searching for fat tails in CRISPR-Cas systems: Data analysis and mathematical modeling
Source: PLoS Comput Biol. 2021 Mar 26;17(3):e1008841. doi: 10.1371/journal.pcbi.1008841 (PMC8026048; doi:10.1371/journal.pcbi.1008841)
Supplement: S1 Matlab Code — (ZIP) [file pcbi.1008841.s002.zip › MATLAB_code/matrixA1.m]

%%%%%%%%%%%%%%%%%%%%%%%%%%%%%%%%%%%%%%%%%%
% Transition matrix 
%%%%%%%%%%%%%%%%%%%%%%%%%%%%%%%%%%%%
function A=matrixA1(N,Si1,Q)

 A=zeros(N,N);
% Matrix A1 bacteria-virus interaction. 
%-------- Lower Triangular Region------------------------------------------    
    for i=2:N
        for j=1:(i-1)
            A(i,j)=Q(j,i);
        end
    end
        
 %------A(i,i)-------------------------------------------------------------
    for i=1:N
        A(i,i)=Si1(i); 
    end
   
end
