# Supplementary material for: Searching for fat tails in CRISPR-Cas systems: Data analysis and mathematical modeling
Source: PLoS Comput Biol. 2021 Mar 26;17(3):e1008841. doi: 10.1371/journal.pcbi.1008841 (PMC8026048; doi:10.1371/journal.pcbi.1008841)
Supplement: S1 Matlab Code — (ZIP) [file pcbi.1008841.s002.zip › MATLAB_code/matrixA2.m]

%%%%%%%%%%%%%%%%%%%%%%%%%%%%%%%%%%%%
% Transition matrix A2
%%%%%%%%%%%%%%%%%%%%%%%%%%%%%%%%%%%%
function A=matrixA2(N,Si,Del)
A=zeros(N,N);    
% Matrix for Cloning    
%------ Upper Triangular Region-------------------------------------------    
for i=1:(N-1)
   for j=(i+1):N
      A(i,j)=Del(j,i);
   end
end     
 %------A(i,i)-------------------------------------------------------------
for i=1:N
      A(i,i)=Si(i);
end

end
