# Supplementary material for: Searching for fat tails in CRISPR-Cas systems: Data analysis and mathematical modeling
Source: PLoS Comput Biol. 2021 Mar 26;17(3):e1008841. doi: 10.1371/journal.pcbi.1008841 (PMC8026048; doi:10.1371/journal.pcbi.1008841)
Supplement: S1 Matlab Code — (ZIP) [file pcbi.1008841.s002.zip › MATLAB_code/README]

This computer code supports the paper "Searching for Fat Tails in CRISPR-Cas Systems:  Data Analysis and Mathematical Modeling" by Yekaterina S. Pavlova, David Paez-Espino, Andrew Yu. Morozov, and Ilya S.Belalov.

The code produces statistical distribution of spacers some of which are shown in Figure 4 of the main text (for the fitting statistical distribution one should use the Python package �powerlaw�)

Main file is Main.m which generates the file "output_sample.txt". Each number corresponds to a single CRISPR array, the number shows amount of spacers in this array.

For the reproduction of the figures from the paper, one needs to set the parameters values within the main file, and make sure that the functions in other files are defined according to the desired parametrization.
