# Supplementary material for: Searching for fat tails in CRISPR-Cas systems: Data analysis and mathematical modeling
Source: PLoS Comput Biol. 2021 Mar 26;17(3):e1008841. doi: 10.1371/journal.pcbi.1008841 (PMC8026048; doi:10.1371/journal.pcbi.1008841)
Supplement: S1 Matlab Code — (ZIP) [file pcbi.1008841.s002.zip › MATLAB_code/Stay1.m]

% %%%%%%%%%%%%%%%%%%%%%%%%%%%%%%%%%%%%%%%%%%%%%%%%%%%%%%%%%%%%%%%%%%%%%%%%
% Si Fraction of class Fi that stays unchanged
function S=Stay1(p,N)
 S=zeros(1,N);
    for i=1:N
        S(i)=(1-p);%+p*(q(i)*(h*Pmu(nu,0)+(1-h)*g*Pmu(mnu,0))+s*(1-q(i))*Pmu(ku,0)); 
    end
end
%%%%%%%%%%%%%%%%%%%%%%%%%%%%%%%%%%%%%%%%%%%%%%%%%%%%%%%%%%%%%%%%%%%%%%%%%%
