# Supplementary material for: Searching for fat tails in CRISPR-Cas systems: Data analysis and mathematical modeling
Source: PLoS Comput Biol. 2021 Mar 26;17(3):e1008841. doi: 10.1371/journal.pcbi.1008841 (PMC8026048; doi:10.1371/journal.pcbi.1008841)
Supplement: S1 Matlab Code — (ZIP) [file pcbi.1008841.s002.zip › MATLAB_code/Stay2.m]

% %%%%%%%%%%%%%%%%%%%%%%%%%%%%%%%%%%%%%%%%%%%%%%%%%%%%%%%%%%%%%%%%%%%%%%%%
% Si Fraction of class Fi that stays unchanged
function S=Stay2(Nu_i,MuD,N)
 S=zeros(1,N);
    S(1)=1+Nu_i(1);
    for i=2:N
        S(i)=1+Nu_i(i)*(1-exp(-MuD(i))); 
    end
end
%%%%%%%%%%%%%%%%%%%%%%%%%%%%%%%%%%%%%%%%%%%%%%%%%%%%%%%%%%%%%%%%%%%%%%%%%%
